# Supplementary material for: How much does it cost to measure immunity? A costing analysis of a measles and rubella serosurvey in southern Zambia
Source: PLoS One. 2020 Oct 15;15(10):e0240734. doi: 10.1371/journal.pone.0240734 (PMC7561102; doi:10.1371/journal.pone.0240734)
Supplement: S1 Dataset — (XLSX) [file pone.0240734.s002.xlsx]

## Sheet: Sheet1
	Personnel	Transportation	Field consumables	Social Mobilization	Laboratory consumables	Capital items	TOTAL
Phase of study
Survey preparation	13521.6	1518.22	1773.51				16813.4
Data collection	10105.3	11892.2	64.91				22062.4
Biospecimen collection	3990.07	2378.44	3103.17	4403.29			13875
Laboratory testing	4279.78				6445.93		10725.7
Coordination	2912.62		1018			1150.79	5081.41
TOTAL	34809.4	15788.9	5959.58	4403.29	6445.93	1150.79	68557.8
Number of clusters	16
Number of participants	658
Timeline of serosurvey	Number of days
Survey preparation	18
Field work (data and biospecimen collection)	12
Laboratory testing	18
Analysis and report writing	12
TOTAL	60
Personnel (4 teams)	Number	Salary
Supervisor	4 (1 per team)	$485 per month
Data collector	16 (4 per team)	$354 per month
Laboratory technician	2	$938 per month
Trainers	2	$600 per week
Principal investigator	2	$4,000 per month
Field coordinator	2	$1,000 per month
Data manager	1	$1,900 per month
Administrative staff	4	$1,100 per month average
Benefits for staff	25% of salaried personnel
Field consumables	Number	Cost per item
Translation services	3	$21 per questionnaire
Ethical approvals	2	$500 per ethics committee
Data management software	1	$130 per month
Internet router	1	100
Consent form printing	1350	$0.03 per form
Power source	4	5
Sharpies	16	1.29
Pens	16	0.77
Plastic tubs	8	1.5
Internet for uploading data	48 (12 per team)	3
Training materials & stationery	16	30
Cluster maps	16	5.6
Biospecimen collection items
dry rack	66	2.8
antisceptic soap	16	2.03
Microlancets	658	0.55
Microtubes	658	0.978118
Filter paper	658	1.7457
Ziplocck bag	658	0.2398
Desichant sachet	658	0.2934
Alcohol	4	4.3375
sharps boxes	8	2.92
boxes of gloves	16	10.8906
cotton packs	16	0.6775
antibacterial sanitizer	32	4.69219
small biohazard bags	80	0.07825
Laboratory consumables
rental of bench space	1	$200 per month
reagents	4	65.7425
1.5uL microtubes	7 packs	50.4286
15mLs tubes	2 packs	13.24
50mls tubes	1 pack	14.12
Measles ELISA kit	8	330.92
Rubella ELISA kit	8	193.03
Air freight	1	220
boxes of gloves	16	11.42
antisceptic soap	14	2.02857
small biohazard bag	66	0.267424
large biohazard bag	14	0.714286
100ul tips box	14	17.335
200ul tips box	14	17.335
Retesting cost	99 (15% specimens)	8.52
